# Supplementary material for: Targeted Gold Nanohybrids Functionalized with Folate-Hydrophobic-Quaternized Pullulan Delivering Camptothecin for Enhancing Hydrophobic Anticancer Drug Efficacy
Source: Polymers (Basel). 2021 Aug 10;13(16):2670. doi: 10.3390/polym13162670 (PMC8400492; doi:10.3390/polym13162670)
Supplement: Supplementary file 1 [file polymers-13-02670-s001.zip]

Archive with 1 entries (1 files):
- polymers-1321896-supplementary.pdf
